# Supplementary material for: Clinical and economic impact of digital dashboards on hospital inpatient care: a systematic review
Source: JAMIA Open. 2025 Jul 26;8(4):ooaf078. doi: 10.1093/jamiaopen/ooaf078 (PMC12296400; doi:10.1093/jamiaopen/ooaf078)
Supplement: ooaf078_Supplementary_Data [file ooaf078_supplementary_data.zip]

Archive with 1 entries (1 files):
- JAMIAO Supplementary File.docx
